# Supplementary material for: Orderly mitosis shapes interphase genome architecture
Source: eLife. 2026 Apr 21;14:RP108410. doi: 10.7554/eLife.108410 (PMC13099139; doi:10.7554/eLife.108410)
Supplement: Figure 3—figure supplement 1—source data 1. [file elife-108410-fig3-figsupp1-data1.zip]

Archive with 4 entries (4 files):
- Figure 3-figure supplement 1b_source_data_beta_actin.raw16.tif
- __MACOSX/._Figure 3-figure supplement 1b_source_data_beta_actin.raw16.tif
- Figure 3-figure supplement 1b_source_data_NCAPH2.tif
- __MACOSX/._Figure 3-figure supplement 1b_source_data_NCAPH2.tif
