# Supplementary material for: Orderly mitosis shapes interphase genome architecture
Source: eLife. 2026 Apr 21;14:RP108410. doi: 10.7554/eLife.108410 (PMC13099139; doi:10.7554/eLife.108410)
Supplement: Figure 4—figure supplement 2—source data 1. [file elife-108410-fig4-figsupp2-data1.zip]

Archive with 12 entries (12 files):
- Figure_4_figure_supplement_2_c_and_d_source_data_anti_beta_actin_blot.tif
- __MACOSX/._Figure_4_figure_supplement_2_c_and_d_source_data_anti_beta_actin_blot.tif
- Figure_4_figure_supplement_2_c_and_d_source_data_anti_FLAG_blot.tif
- __MACOSX/._Figure_4_figure_supplement_2_c_and_d_source_data_anti_FLAG_blot.tif
- Figure_4_figure_supplement_2_e_source_data_anti_beta_actin_blot.tif
- __MACOSX/._Figure_4_figure_supplement_2_e_source_data_anti_beta_actin_blot.tif
- Figure_4_figure_supplement_2_e_source_data_anti_SPC24_blot.tif
- __MACOSX/._Figure_4_figure_supplement_2_e_source_data_anti_SPC24_blot.tif
- Figure_4_figure_supplement_2_f_source_data_anti_beta_actin_blot.tif
- __MACOSX/._Figure_4_figure_supplement_2_f_source_data_anti_beta_actin_blot.tif
- Figure_4_figure_supplement_2_f_source_data_anti_NUF2_blot.tif
- __MACOSX/._Figure_4_figure_supplement_2_f_source_data_anti_NUF2_blot.tif
