# Supplementary material for: Orderly mitosis shapes interphase genome architecture
Source: eLife. 2026 Apr 21;14:RP108410. doi: 10.7554/eLife.108410 (PMC13099139; doi:10.7554/eLife.108410)
Supplement: Figure 4—figure supplement 3—source data 1. [file elife-108410-fig4-figsupp3-data1.zip]

Archive with 9 entries (9 files):
- Figure_4_figure_supplement_3a_anti_beta_actin.tif
- Figure_4_figure_supplement_3a_anti_FLAG.tif
- __MACOSX/._Figure_4_figure_supplement_3a_anti_FLAG.tif
- Figure_4_figure_supplement_3b_anti_beta_actin.tif
- Figure_4_figure_supplement_3b_anti_FLAG.tif
- Figure_4_figure_supplement_3c_anti_beta_actin.tif
- Figure_4_figure_supplement_3c_anti_FLAG.tif
- Figure_4_figure_supplement_3d_anti_beta_actin.tif
- Figure_4_figure_supplement_3d_anti_FLAG.tif
