# Supplementary material for: Orderly mitosis shapes interphase genome architecture
Source: eLife. 2026 Apr 21;14:RP108410. doi: 10.7554/eLife.108410 (PMC13099139; doi:10.7554/eLife.108410)
Supplement: Figure 4—figure supplement 3—source data 2. [file elife-108410-fig4-figsupp3-data2.zip]

Archive with 2 entries (2 files):
- Figure_4_figure_supplement_3_source_data_2.pdf
- __MACOSX/._Figure_4_figure_supplement_3_source_data_2.pdf
